# Supplementary material for: Intestinal Levodopa/Carbidopa Infusion as a Therapeutic Option for Unresponsive Freezing of Gait after Deep Brain Stimulation in Parkinson's Disease
Source: Parkinsons Dis. 2020 May 14;2020:1627264. doi: 10.1155/2020/1627264 (PMC7244984; doi:10.1155/2020/1627264)
Supplement: Supplementary Materials — Video 1 (P1 pre-LCIG): freezing of gait in the ON state in patient 1 before treatment with levodopa/carbidopa intestinal gel. This clip shows patient 1 in a wheelchair having difficulties standing up and not being able to walk. DBS was OFF when the video was recorded. Video 2 (P1 post-LCIG): freezing of gait in the ON state in patient 1 after treatment with levodopa/carbidopa intestinal gel. This clip shows the improvement in FOG-ON after treatment with levodopa/carbidopa gel. The patient stands up at first attempt and demonstrates mild freezing when beginning to walk and turning. DBS was OFF when the video was recorded. Video 3 (P3 pre-LCIG): freezing of gait in the ON state in patient 3 before treatment with levodopa/carbidopa intestinal gel. This clip shows patient 3 being unable to rise from the chair and walk without assistance. Severe freezing and generalised dyskinesias are shown. DBS was OFF when the video was recorded. Video 4 (P3 post-LCIG): freezing of gait in the ON state in patient 3 after treatment with levodopa/carbidopa intestinal gel. This clip shows the improvement in FOG-ON after treatment with levodopa/carbidopa gel. The patient is able to rise from the chair with arms-crossed and walks independently with only mild freezing when beginning to walk and turning. DBS was OFF when the video was recorded. [file 1627264.f1.zip]

Archive with 4 entries (4 files):
- 1627264.f1/P1 Post LCIG.mp4
- 1627264.f1/P1 Pre LCIG.mp4
- 1627264.f1/P3 Post LCIG.mp4
- 1627264.f1/P3 Pre LCIG.mp4
